# Supplementary material for: Examining the Inheritance of Watermelon Fruit Traits by Hayman's Graphical Approach
Source: Biomed Res Int. 2022 Feb 27;2022:3059218. doi: 10.1155/2022/3059218 (PMC8898807; doi:10.1155/2022/3059218)
Supplement: Supplementary Materials — This file is about the raw data of the eight studied traits that were measured on the offspring and parents (all the parents crossed together based on the diallel design and produced 20 F1 hybrids with 5 inbreeding lines) based on a randomized complete block design with three replications in three study environments. [file 3059218.f1.xlsx]

## Sheet: data
Supplementary File 1- The Diallel fruit traits of watermelon
PARENT1	PARENT2	REP	ENTRY	ENV	pH	Sugar content	Skin thickness	Flesh weight	Fruit length	Fruit weight/plant	Fruit maturity period	Fruit number/plant
1	1	1	1	1	5.15	6	1.03	1.68	19	2.48	107	2
1	2	1	2	1	5.04	6.4	0.8	1	14.4	1.5	107	3
1	3	1	3	1	5.135	6	0.9	0.75	16.2	1.2	107	3
1	4	1	4	1	4.865	5.6	1.33	2.02	19.33	3.28	94	2
1	5	1	5	1	5.17	4.9	1.36	2.19	22.83	3.65	94	2
2	1	1	6	1	4.825	5	2	2.07	25	3.92	94	2
2	2	1	7	1	5	5	1	0.73	15.2	1.28	97	1
2	3	1	8	1	5.07	6.1	1.25	1.92	22.5	3.03	97	1
2	4	1	9	1	5.03	4.8	1	1.36	17.4	2.43	97	1
2	5	1	10	1	5.123	4	1.03	1.93	17.73	0	100	1
3	1	1	11	1	4.99	4	1.03	1.93	17.73	0	100	0
3	2	1	12	1	5.08	4	1.03	1.93	17.73	3.05	100	2
3	3	1	13	1	5.16	6.1	1.16	1.29	20.66	2.24	94	1
3	4	1	14	1	4.94	6.1	1.16	1.29	20.66	2.24	94	1
3	5	1	15	1	5.14	6.1	1.16	1.29	20.66	2.24	94	2
4	1	1	16	1	4.94	5	1.25	1.91	17.5	3.2	95	2
4	2	1	17	1	5.03	5	1.5	1.81	19.73	3.09	95	3
4	3	1	18	1	5.085	5.4	0.85	1.5	17.35	2.3	95	2
4	4	1	19	1	4.99	5	0.7	1.05	16	1.6	103	1
4	5	1	20	1	4.93	5.2	0.9	0.96	15	1.61	103	1
5	1	1	21	1	4.91	4	0.7	0.78	14.4	1.1	103	2
5	2	1	22	1	5.1	6.2	1.16	1.57	17.73	2.96	93	2
5	3	1	23	1	5.03	5	1	1.57	19	2.62	93	2
5	4	1	24	1	4.98	6.8	1.06	3.01	20.66	4.6	93	3
5	5	1	25	1	5.01	6	1.3	2.4	19	3.67	124	2
1	1	2	1	1	5.16	5	1	2.3	17	2	124	1
1	2	2	2	1	4.83	5.5	1.15	2.35	18	2.835	124	1.5
1	3	2	3	1	4.97	5.5	1.13	1.8	20.46	2.66	107	1
1	4	2	4	1	4.865	5.7	0.85	1.4	19.85	2.2	107	2
1	5	2	5	1	5.16	5.7	0.95	1.91	19.25	3.01	107	2
2	1	2	6	1	4.86	7	1.93	4.51	30.1	6.74	93	3
2	2	2	7	1	4.89	7.2	1.73	1.74	22.16	3.4	93	3
2	3	2	8	1	5.175	5	1.5	2.3	22.5	3.35	93	3
2	4	2	9	1	4.96	6.4	0.75	1.2	17	2	103	2
2	5	2	10	1	5.115	6	1.03	1.53	20	2.7	103	3
3	1	2	11	1	5.086	5.7	0.86	1.63	18.83	2.53	103	3
3	2	2	12	1	4.98	5.3	0.7	0.8	16.5	1.2	96	3
3	3	2	13	1	5.115	7.2	1.15	1.22	19.75	2.16	96	2
3	4	2	14	1	5.075	5.3	0.85	0.87	17	1.35	96	3
3	5	2	15	1	5.19	7	1	1.51	22	2.8	104	2
4	1	2	16	1	4.98	6	1.05	1.83	21.85	2.9	104	1
4	2	2	17	1	4.96	7	0.95	2.03	18.4	2.6	104	2
4	3	2	18	1	4.985	5	1	0.67	16.5	1.45	98	2
4	4	2	19	1	4.99	5	0.85	1.05	19.75	1.61	98	3
4	5	2	20	1	5.03	6	1.1	1.07	19.56	1.77	98	2
5	1	2	21	1	5.32	5	1.55	1.89	19.25	3.45	97	2
5	2	2	22	1	5.1	6.2	1.6	1.39	21	2.72	97	1
5	3	2	23	1	4.88	4.6	0.9	1.75	19.16	2.6	97	3
5	4	2	24	1	4.775	6	1.3	2.4	19	3.67	124	2
5	5	2	25	1	4.91	5	1	2.3	17	2	124	1
1	1	3	1	1	5.07	5.5	1.15	2.35	18	2.835	124	1.5
1	2	3	2	1	4.86	6	1.15	0.98	16.95	1.7	103	3
1	3	3	3	1	4.75	5.5	1.3	1.03	16.2	1.83	103	3
1	4	3	4	1	4.865	5.3	1	0.74	16.01	1.18	103	2
1	5	3	5	1	5.16	7.8	1	1.19	17.1	1.86	97	3
2	1	3	6	1	4.98	7	0.95	1	15.75	1.6	97	1
2	2	3	7	1	5.08	6	0.9	0.65	15	1.15	97	2
2	3	3	8	1	5.076	5	1.1	2.5	23.25	4.1	95	3
2	4	3	9	1	4.99	5.8	1	1.62	20	2.65	95	2
2	5	3	10	1	5.12	6	1.26	2.09	21.03	3.28	95	2
3	1	3	11	1	5.125	5.5	0.95	1.51	20.95	2.58	95	2
3	2	3	12	1	5.066	7	1	1.34	18.19	2.14	95	3
3	3	3	13	1	5.14	7	0.96	1.75	21.5	2.71	95	4
3	4	3	14	1	5.055	6.25	1	1.7	21.75	2.77	111	2
3	5	3	15	1	5.13	6	1	1.68	21.5	2.75	111	1
4	1	3	16	1	5.005	6.5	1	1.72	22	2.8	111	2
4	2	3	17	1	4.99	6.9	1.2	1.78	21	2.88	97	3
4	3	3	18	1	5.1	8.2	1.25	1.53	17	2.69	97	3
4	4	3	19	1	5.005	5.5	1.25	1.52	17.2	2.45	97	2
4	5	3	20	1	4.93	5.7	1.2	2.76	22.5	4.15	103	1
5	1	3	21	1	5.41	5.4	1.55	2.45	20.35	3.95	103	1
5	2	3	22	1	5.12	5	1.33	2.08	19.83	3.3	103	2
5	3	3	23	1	5.04	5.7	1.55	1.82	19.5	3.42	97	2
5	4	3	24	1	5.006	6	1.1	1.8	21.5	3.09	97	2
5	5	3	25	1	5.09	5.2	1.1	1.65	19.5	2.71	97	2
